# Supplementary material for: Trends and Disparities in Parkinson’s Disease Mortality in the United States with Predictions Using Machine Learning
Source: NeuroSci. 2025 Jan 15;6(1):6. doi: 10.3390/neurosci6010006 (PMC11755521; doi:10.3390/neurosci6010006)
Supplement: Supplementary file 1 [file neurosci-06-00006-s001.zip]

Archive with 1 entries (1 files):
- neurosci-3408235-supplementary.pdf
